# Supplementary material for: Single-cell omics analysis reveals functional diversification of hepatocytes during liver regeneration
Source: JCI Insight. 2020 Nov 19;5(22):e141024. doi: 10.1172/jci.insight.141024 (PMC7710279; doi:10.1172/jci.insight.141024)
Supplement: supplemental Table 1 [file jciinsight-5-141024-s087.xlsx]

## Sheet: Sheet1
Gene Ontology Analysis for Modules I - VI
Module I							Module II							Module III							Module IV							Module V							Module VI
TermID	Term	Enrichment	logP	Genes in Term	Target Genes in Term		TermID	Term	Enrichment	logP	Genes in Term	Target Genes in Term		TermID	Term	Enrichment	logP	Genes in Term	Target Genes in Term		TermID	Term	Enrichment	logP	Genes in Term	Target Genes in Term		TermID	Term	Enrichment	logP	Genes in Term	Target Genes in Term		TermID	Term	Enrichment	logP	Genes in Term	Target Genes in Term
GO:0010941	regulation of cell death	9.54e-05	-9.25695	1702	16		GO:0021517	ventral spinal cord development	3.87491e-05	-10.1584	56	4		GO:0008152	metabolic process	2.8313e-10	-21.9851	8469	48		GO:0044281	small molecule metabolic process	1.95379e-05	-10.8432	1525	14		GO:0090557	establishment of endothelial intestinal barrier	0.000450426	-7.70532	11	2		GO:0044283	small molecule biosynthetic process	1.92944e-06	-13.1583	480	9
GO:0030154	cell differentiation	0.00010706	-9.14209	3591	25		GO:0021515	cell differentiation in spinal cord	5.09216e-05	-9.88522	60	4		GO:0071704	organic substance metabolic process	7.05975e-08	-16.4663	7991	43		GO:0055114	oxidation-reduction process	5.30744e-05	-9.84382	861	10		GO:1905818	regulation of chromosome separation	0.000646905	-7.34331	58	3		GO:0044281	small molecule metabolic process	1.94983e-06	-13.1478	1525	15
GO:0048731	system development	0.00016176	-8.72941	4150	27		GO:0051049	regulation of transport	9.15452e-05	-9.29868	1807	17		GO:0044237	cellular metabolic process	3.86297e-07	-14.7667	7415	40		GO:0009115	xanthine catabolic process	6.22578e-05	-9.68423	5	2		GO:0031327	negative regulation of cellular biosynthetic process	0.000707363	-7.25397	1414	12		GO:0009166	nucleotide catabolic process	5.65959e-05	-9.77957	87	4
GO:0048869	cellular developmental process	0.00018995	-8.56877	3720	25		GO:0051970	negative regulation of transmission of nerve impulse	0.000233994	-8.36022	7	2		GO:0044238	primary metabolic process	8.51429e-07	-13.9763	7618	40		GO:0046110	xanthine metabolic process	9.32351e-05	-9.28039	6	2		GO:0071545	inositol phosphate catabolic process	0.000741061	-7.20743	14	2		GO:1901292	nucleoside phosphate catabolic process	9.36973e-05	-9.27544	99	4
GO:0048665	neuron fate specification	0.00021795	-8.43125	36	3		GO:0048665	neuron fate specification	0.00024439	-8.31674	36	3		GO:0055114	oxidation-reduction process	1.97213e-05	-10.8338	861	11		GO:0006145	purine nucleobase catabolic process	0.000130317	-8.94554	7	2		GO:0010629	negative regulation of gene expression	0.000783328	-7.15196	1640	13		GO:0097475	motor neuron migration	0.000117343	-9.05041	7	2
GO:0009987	cellular process	0.00031091	-8.07601	14696	62		GO:0032650	regulation of interleukin-1 alpha production	0.000311307	-8.07473	8	2		GO:0044130	negative regulation of growth of symbiont in host	2.155e-05	-10.7451	20	3		GO:0050847	progesterone receptor signaling pathway	0.000173474	-8.65948	8	2		GO:0009890	negative regulation of biosynthetic process	0.000866118	-7.05149	1447	12		GO:0034404	nucleobase-containing small molecule biosynthetic process	0.000267612	-8.22597	130	4
GO:0022008	neurogenesis	0.00031401	-8.06608	1694	15		GO:0021510	spinal cord development	0.000355819	-7.94109	99	4		GO:0044126	regulation of growth of symbiont in host	2.50925e-05	-10.5929	21	3		GO:0097067	cellular response to thyroid hormone stimulus	0.000222676	-8.40979	9	2		GO:0003007	heart morphogenesis	0.00088252	-7.03273	255	5		GO:0007589	body fluid secretion	0.000312292	-8.07157	55	3
GO:0042981	regulation of apoptotic process	0.00039661	-7.83256	1541	14		GO:0021522	spinal cord motor neuron differentiation	0.000360469	-7.9281	41	3		GO:0044146	negative regulation of growth of symbiont involved in interaction with host	2.89978e-05	-10.4483	22	3		GO:0046113	nucleobase catabolic process	0.000222676	-8.40979	9	2		GO:0031326	regulation of cellular biosynthetic process	0.000899022	-7.0142	3838	22		GO:0009117	nucleotide metabolic process	0.000400842	-7.82194	404	6
GO:0043067	regulation of programmed cell death	0.00044291	-7.72214	1558	14		GO:0051046	regulation of secretion	0.000490645	-7.61979	834	10		GO:0009893	positive regulation of metabolic process	3.11644e-05	-10.3762	3269	22		GO:0051346	negative regulation of hydrolase activity	0.000454418	-7.69649	392	6		GO:0021854	hypothalamus development	0.0011013	-6.81127	17	2		GO:0019752	carboxylic acid metabolic process	0.000413749	-7.79025	756	8
GO:0007399	nervous system development	0.00048189	-7.63779	2165	17		GO:0051954	positive regulation of amine transport	0.000611029	-7.40037	49	3		GO:0044144	modulation of growth of symbiont involved in interaction with host	3.32823e-05	-10.3105	23	3		GO:0097066	response to thyroid hormone	0.000479341	-7.6431	13	2		GO:0046174	polyol catabolic process	0.0011013	-6.81127	17	2		GO:0046434	organophosphate catabolic process	0.000437942	-7.73342	148	4
GO:1901136	carbohydrate derivative catabolic process	0.00052422	-7.5536	114	4		GO:0021953	central nervous system neuron differentiation	0.00073166	-7.2202	210	5		GO:0006807	nitrogen compound metabolic process	3.98358e-05	-10.1307	7075	35		GO:0009725	response to hormone	0.000736452	-7.21367	597	7		GO:0009889	regulation of biosynthetic process	0.00111084	-6.80264	3898	22		GO:0006753	nucleoside phosphate metabolic process	0.000462016	-7.67991	415	6
GO:1902231	positive regulation of intrinsic apoptotic signaling pathway in response to DNA damage	0.00056237	-7.48335	11	2		GO:0051171	regulation of nitrogen compound metabolic process	0.000789667	-7.1439	5346	31		GO:0065007	biological regulation	4.432e-05	-10.0241	12151	49		GO:0006629	lipid metabolic process	0.00093934	-6.97033	1015	9		GO:2000113	negative regulation of cellular macromolecule biosynthetic process	0.00132556	-6.62592	1311	11		GO:0015936	coenzyme A metabolic process	0.00050304	-7.59484	14	2
GO:0021521	ventral spinal cord interneuron specification	0.00067343	-7.30313	12	2		GO:0031323	regulation of cellular metabolic process	0.000835953	-7.08694	5613	32		GO:0034184	positive regulation of maintenance of mitotic sister chromatid cohesion	7.33244e-05	-9.52062	5	2		GO:0044238	primary metabolic process	0.00117143	-6.74953	7618	31		GO:0010605	negative regulation of macromolecule metabolic process	0.00134868	-6.60863	2430	16		GO:0009150	purine ribonucleotide metabolic process	0.00053286	-7.53725	278	5
GO:0060573	cell fate specification involved in pattern specification	0.00067343	-7.30313	12	2		GO:0021520	spinal cord motor neuron cell fate specification	0.000857756	-7.06119	13	2		GO:0050789	regulation of biological process	7.35246e-05	-9.51789	11540	47		GO:0019439	aromatic compound catabolic process	0.00132472	-6.62655	323	5		GO:0009892	negative regulation of metabolic process	0.00140105	-6.57053	2681	17		GO:0043436	oxoacid metabolic process	0.000586466	-7.4414	797	8
GO:0048856	anatomical structure development	0.00076346	-7.17765	5058	29		GO:1903530	regulation of secretion by cell	0.000993607	-6.91417	755	9		GO:0051716	cellular response to stimulus	8.63932e-05	-9.3566	6676	33		GO:0055086	nucleobase-containing small molecule metabolic process	0.00140029	-6.57108	487	6		GO:0060411	cardiac septum morphogenesis	0.0014744	-6.51951	77	3		GO:0009259	ribonucleotide metabolic process	0.000625232	-7.37739	288	5
GO:0008286	insulin receptor signaling pathway	0.00076612	-7.17417	55	3		GO:0046209	nitric oxide metabolic process	0.000998524	-6.90923	14	2		GO:0009607	response to biotic stimulus	9.1663e-05	-9.29739	1020	11		GO:0072521	purine-containing compound metabolic process	0.00153518	-6.47911	334	5		GO:0007218	neuropeptide signaling pathway	0.00158732	-6.44571	79	3		GO:0006163	purine nucleotide metabolic process	0.000655154	-7.33064	291	5
GO:0019222	regulation of metabolic process	0.00076645	-7.17375	6098	33		GO:0065007	biological regulation	0.00105042	-6.85856	12151	55		GO:0044260	cellular macromolecule metabolic process	9.2967e-05	-9.28327	5175	28		GO:0008152	metabolic process	0.00155122	-6.46871	8469	33		GO:0010558	negative regulation of macromolecule biosynthetic process	0.00159802	-6.43899	1342	11		GO:0019693	ribose phosphate metabolic process	0.000740206	-7.20858	299	5
GO:0021517	ventral spinal cord development	0.0008076	-7.12144	56	3		GO:0050789	regulation of biological process	0.00106674	-6.84315	11540	53		GO:0048518	positive regulation of biological process	9.54507e-05	-9.2569	5778	30		GO:0045861	negative regulation of proteolysis	0.00163858	-6.41392	339	5		GO:0009887	animal organ morphogenesis	0.00189014	-6.2711	968	9		GO:0044270	cellular nitrogen compound catabolic process	0.000785708	-7.14892	303	5
GO:0071599	otic vesicle development	0.00092461	-6.98614	14	2		GO:0040011	locomotion	0.00108278	-6.82822	1093	11		GO:0050794	regulation of cellular process	9.8509e-05	-9.22536	10878	45		GO:0006144	purine nucleobase metabolic process	0.00166614	-6.39724	24	2		GO:0007417	central nervous system development	0.00205281	-6.18855	792	8		GO:0046700	heterocycle catabolic process	0.000857846	-7.06109	309	5
GO:0007169	transmembrane receptor protein tyrosine kinase signaling pathway	0.00093306	-6.97704	347	6		GO:0048468	cell development	0.00108994	-6.82164	1639	14		GO:0048522	positive regulation of cellular process	0.000100536	-9.205	5197	28		GO:0002367	cytokine production involved in immune response	0.00166614	-6.39724	24	2		GO:2000738	positive regulation of stem cell differentiation	0.00220582	-6.11666	24	2		GO:0006082	organic acid metabolic process	0.000871993	-7.04473	847	8
GO:0021515	cell differentiation in spinal cord	0.00098773	-6.9201	60	3		GO:0010648	negative regulation of cell communication	0.00109455	-6.81741	1270	12		GO:0009891	positive regulation of biosynthetic process	0.000107351	-9.1394	1847	15		GO:0044237	cellular metabolic process	0.00170219	-6.37584	7415	30		GO:0042127	regulation of cell proliferation	0.00248935	-5.99573	1638	12		GO:0033875	ribonucleoside bisphosphate metabolic process	0.00104066	-6.8679	20	2
GO:0007417	central nervous system development	0.00104922	-6.85971	792	9		GO:0023057	negative regulation of signaling	0.00112456	-6.79036	1274	12		GO:0034093	positive regulation of maintenance of sister chromatid cohesion	0.000109792	-9.11692	6	2		GO:1901575	organic substance catabolic process	0.0017148	-6.36846	1334	10		GO:0003171	atrioventricular valve development	0.00258772	-5.95698	26	2		GO:0034032	purine nucleoside bisphosphate metabolic process	0.00104066	-6.8679	20	2
GO:0032502	developmental process	0.00105945	-6.85001	5415	30		GO:0080090	regulation of primary metabolic process	0.00121587	-6.7123	5479	31		GO:0009987	cellular process	0.000134306	-8.91539	14696	54		GO:1901361	organic cyclic compound catabolic process	0.00190761	-6.26191	351	5		GO:0042476	odontogenesis	0.00260842	-5.94901	94	3		GO:0033865	nucleoside bisphosphate metabolic process	0.00104066	-6.8679	20	2
GO:0098739	import across plasma membrane	0.00108658	-6.82472	62	3		GO:0051047	positive regulation of secretion	0.00143838	-6.54424	496	7		GO:1901576	organic substance biosynthetic process	0.000154798	-8.77339	3630	22		GO:0009225	nucleotide-sugar metabolic process	0.00243115	-6.01939	29	2		GO:0008217	regulation of blood pressure	0.00261128	-5.94791	197	4		GO:0031065	positive regulation of histone deacetylation	0.00104066	-6.8679	20	2
GO:0060581	cell fate commitment involved in pattern specification	0.00121414	-6.71372	16	2		GO:0009084	glutamine family amino acid biosynthetic process	0.00148253	-6.51401	17	2		GO:0009058	biosynthetic process	0.000198163	-8.52642	3691	22		GO:0046711	GDP biosynthetic process	0.00252266	-5.98244	1	1		GO:0031324	negative regulation of cellular metabolic process	0.00275157	-5.89558	2358	15		GO:0019439	aromatic compound catabolic process	0.00104532	-6.86343	323	5
GO:1903779	regulation of cardiac conduction	0.00121414	-6.71372	16	2		GO:0018130	heterocycle biosynthetic process	0.00153799	-6.47728	2304	17		GO:0034182	regulation of maintenance of mitotic sister chromatid cohesion	0.000204222	-8.4963	8	2		GO:1904709	negative regulation of granulosa cell apoptotic process	0.00252266	-5.98244	1	1		GO:0060485	mesenchyme development	0.00280722	-5.87556	201	4		GO:0055086	nucleobase-containing small molecule metabolic process	0.00106328	-6.8464	487	6
GO:0060579	ventral spinal cord interneuron fate commitment	0.00121414	-6.71372	16	2		GO:0051223	regulation of protein transport	0.00171142	-6.37043	659	8		GO:1901360	organic cyclic compound metabolic process	0.000227084	-8.39019	3998	23		GO:0097326	melanocyte adhesion	0.00252266	-5.98244	1	1		GO:1990785	response to water-immersion restraint stress	0.00290747	-5.84047	1	1		GO:0016054	organic acid catabolic process	0.00113632	-6.77996	191	4
GO:0051239	regulation of multicellular organismal process	0.00121571	-6.71242	3014	20		GO:0030048	actin filament-based movement	0.00179717	-6.32154	71	3		GO:0080090	regulation of primary metabolic process	0.000261642	-8.24853	5479	28		GO:0048291	isotype switching to IgG isotypes	0.00252266	-5.98244	1	1		GO:0060578	superior vena cava morphogenesis	0.00290747	-5.84047	1	1		GO:0046395	carboxylic acid catabolic process	0.00113632	-6.77996	191	4
GO:0009653	anatomical structure morphogenesis	0.00131384	-6.6348	2153	16		GO:2001057	reactive nitrogen species metabolic process	0.00185591	-6.28938	19	2		GO:0034091	regulation of maintenance of sister chromatid cohesion	0.000262108	-8.24675	9	2		GO:0120072	positive regulation of pyloric antrum smooth muscle contraction	0.00252266	-5.98244	1	1		GO:0021763	subthalamic nucleus development	0.00290747	-5.84047	1	1		GO:0044273	sulfur compound catabolic process	0.00114844	-6.76935	21	2
GO:0010880	regulation of release of sequestered calcium ion into cytosol by sarcoplasmic reticulum	0.00137313	-6.59066	17	2		GO:0050794	regulation of cellular process	0.00195466	-6.23754	10878	50		GO:0048739	cardiac muscle fiber development	0.000262108	-8.24675	9	2		GO:0071387	cellular response to cortisol stimulus	0.00252266	-5.98244	1	1		GO:0051983	regulation of chromosome segregation	0.00293535	-5.83093	98	3		GO:0072521	purine-containing compound metabolic process	0.00121278	-6.71484	334	5
GO:0007275	multicellular organism development	0.00146517	-6.52579	4749	27		GO:0051239	regulation of multicellular organismal process	0.00202127	-6.20403	3014	20		GO:0050896	response to stimulus	0.000273394	-8.2046	8382	37		GO:0009170	purine deoxyribonucleoside monophosphate metabolic process	0.00252266	-5.98244	1	1		GO:0051252	regulation of RNA metabolic process	0.00295601	-5.82392	3390	19		GO:1901362	organic cyclic compound biosynthetic process	0.00135891	-6.60107	2419	14
GO:0030182	neuron differentiation	0.00152833	-6.48358	1008	10		GO:0046887	positive regulation of hormone secretion	0.00203298	-6.19825	158	4		GO:0048513	animal organ development	0.000307502	-8.08703	3009	19		GO:0046054	dGMP metabolic process	0.00252266	-5.98244	1	1		GO:0010556	regulation of macromolecule biosynthetic process	0.00301186	-5.8052	3661	20		GO:1901361	organic cyclic compound catabolic process	0.00150967	-6.49587	351	5
GO:0021514	ventral spinal cord interneuron differentiation	0.00154152	-6.47498	18	2		GO:0030182	neuron differentiation	0.00205464	-6.18765	1008	10		GO:0031328	positive regulation of cellular biosynthetic process	0.000318138	-8.05302	1811	14		GO:0002368	B cell cytokine production	0.00252266	-5.98244	1	1		GO:0031032	actomyosin structure organization	0.00302083	-5.80222	99	3		GO:0006694	steroid biosynthetic process	0.00153986	-6.47606	95	3
GO:0044275	cellular carbohydrate catabolic process	0.00154152	-6.47498	18	2		GO:0060255	regulation of macromolecule metabolic process	0.00208678	-6.17213	5655	31		GO:0002634	regulation of germinal center formation	0.000327057	-8.02538	10	2		GO:0006185	dGDP biosynthetic process	0.00252266	-5.98244	1	1		GO:0006357	regulation of transcription by RNA polymerase II	0.0031715	-5.75355	1916	13		GO:0019637	organophosphate metabolic process	0.00173542	-6.35651	731	7
GO:2001224	positive regulation of neuron migration	0.00171926	-6.36586	19	2		GO:0051050	positive regulation of transport	0.00214562	-6.14433	1014	10		GO:0051707	response to other organism	0.000329353	-8.01838	988	10		GO:0015964	diadenosine triphosphate catabolic process	0.00252266	-5.98244	1	1		GO:0061028	establishment of endothelial barrier	0.00321454	-5.74007	29	2		GO:0031063	regulation of histone deacetylation	0.00176376	-6.34031	26	2
GO:2001257	regulation of cation channel activity	0.00176327	-6.34058	158	4		GO:0070201	regulation of establishment of protein localization	0.00217789	-6.1294	685	8		GO:0044283	small molecule biosynthetic process	0.000332268	-8.00957	480	7		GO:0120071	regulation of pyloric antrum smooth muscle contraction	0.00252266	-5.98244	1	1		GO:0021953	central nervous system neuron differentiation	0.00328451	-5.71854	210	4		GO:0009058	biosynthetic process	0.00176862	-6.33756	3691	18
GO:0031323	regulation of cellular metabolic process	0.00193984	-6.24515	5613	30		GO:0001708	cell fate specification	0.00226699	-6.0893	77	3		GO:0043207	response to external biotic stimulus	0.000334677	-8.00235	990	10		GO:0002371	dendritic cell cytokine production	0.00252266	-5.98244	1	1		GO:0003203	endocardial cushion morphogenesis	0.0034377	-5.67295	30	2		GO:0090312	positive regulation of protein deacetylation	0.00190194	-6.26488	27	2
GO:0001708	cell fate specification	0.0020296	-6.19992	77	3		GO:0006541	glutamine metabolic process	0.00226924	-6.08831	21	2		GO:0031325	positive regulation of cellular metabolic process	0.00034799	-7.96334	3038	19		GO:0009183	purine deoxyribonucleoside diphosphate biosynthetic process	0.00252266	-5.98244	1	1		GO:0051172	negative regulation of nitrogen compound metabolic process	0.00360411	-5.62568	2182	14		GO:0009261	ribonucleotide catabolic process	0.00190194	-6.26488	27	2
GO:0051781	positive regulation of cell division	0.0020296	-6.19992	77	3		GO:0010592	positive regulation of lamellipodium assembly	0.00226924	-6.08831	21	2		GO:0006950	response to stress	0.000378581	-7.87908	3058	19		GO:0051414	response to cortisol	0.00252266	-5.98244	1	1		GO:0019219	regulation of nucleobase-containing compound metabolic process	0.00366173	-5.60982	3722	20		GO:0009154	purine ribonucleotide catabolic process	0.00190194	-6.26488	27	2
GO:0060255	regulation of macromolecule metabolic process	0.00219346	-6.12228	5655	30		GO:0002864	regulation of acute inflammatory response to antigenic stimulus	0.00226924	-6.08831	21	2		GO:0045876	positive regulation of sister chromatid cohesion	0.000399031	-7.82647	11	2		GO:0015962	diadenosine triphosphate metabolic process	0.00252266	-5.98244	1	1		GO:0016070	RNA metabolic process	0.00410184	-5.49632	2709	16		GO:0006084	acetyl-CoA metabolic process	0.0020451	-6.19231	28	2
GO:0048663	neuron fate commitment	0.00226377	-6.09073	80	3		GO:0051172	negative regulation of nitrogen compound metabolic process	0.00230587	-6.0723	2182	16		GO:0009790	embryo development	0.00056806	-7.47328	1059	10		GO:0071704	organic substance metabolic process	0.00277507	-5.88708	7991	31		GO:0080090	regulation of primary metabolic process	0.0043987	-5.42645	5479	26		GO:1903572	positive regulation of protein kinase D signaling	0.00239439	-6.03463	1	1
GO:1901019	regulation of calcium ion transmembrane transporter activity	0.0024288	-6.02036	82	3		GO:0090087	regulation of peptide transport	0.00248947	-5.99569	700	8		GO:0043170	macromolecule metabolic process	0.000568165	-7.4731	6349	30		GO:0034308	primary alcohol metabolic process	0.0031413	-5.76312	33	2		GO:0035116	embryonic hindlimb morphogenesis	0.00440038	-5.42606	34	2		GO:0034034	purine nucleoside bisphosphate catabolic process	0.00239439	-6.03463	1	1
GO:0008152	metabolic process	0.00247328	-6.00221	8469	40		GO:0048523	negative regulation of cellular process	0.00249013	-5.99542	4470	26		GO:0009605	response to external stimulus	0.000614781	-7.39425	1933	14		GO:0010466	negative regulation of peptidase activity	0.00330759	-5.71153	243	4		GO:0019222	regulation of metabolic process	0.00468396	-5.36361	6098	28		GO:0033869	nucleoside bisphosphate catabolic process	0.00239439	-6.03463	1	1
GO:2001022	positive regulation of response to DNA damage stimulus	0.00269003	-5.9182	85	3		GO:0048663	neuron fate commitment	0.00252783	-5.98039	80	3		GO:0040008	regulation of growth	0.0006481	-7.34147	704	8		GO:0052547	regulation of peptidase activity	0.00345921	-5.66672	403	5		GO:0048513	animal organ development	0.00478143	-5.34302	3009	17		GO:1903570	regulation of protein kinase D signaling	0.00239439	-6.03463	1	1
GO:1901018	positive regulation of potassium ion transmembrane transporter activity	0.00274593	-5.89764	24	2		GO:0048699	generation of neurons	0.00257363	-5.96244	1598	13		GO:0032958	inositol phosphate biosynthetic process	0.000656727	-7.32824	14	2		GO:0043434	response to peptide hormone	0.00355689	-5.63887	248	4		GO:0046164	alcohol catabolic process	0.00492315	-5.31381	36	2		GO:0015938	coenzyme A catabolic process	0.00239439	-6.03463	1	1
GO:0071704	organic substance metabolic process	0.00314564	-5.76174	7991	38		GO:1901362	organic cyclic compound biosynthetic process	0.00259159	-5.95548	2419	17		GO:0045834	positive regulation of lipid metabolic process	0.000657503	-7.32706	144	4		GO:0034404	nucleobase-containing small molecule biosynthetic process	0.00434738	-5.43818	130	3		GO:0045892	negative regulation of transcription, DNA-templated	0.00506649	-5.28511	1123	9		GO:0071387	cellular response to cortisol stimulus	0.00239439	-6.03463	1	1
GO:0021513	spinal cord dorsal/ventral patterning	0.00321987	-5.73841	26	2		GO:0010605	negative regulation of macromolecule metabolic process	0.00271843	-5.9077	2430	17		GO:0019222	regulation of metabolic process	0.000680034	-7.29337	6098	29		GO:0009112	nucleobase metabolic process	0.00458833	-5.38424	40	2		GO:1903507	negative regulation of nucleic acid-templated transcription	0.00515442	-5.2679	1126	9		GO:0002575	basophil chemotaxis	0.00239439	-6.03463	1	1
GO:0002089	lens morphogenesis in camera-type eye	0.00321987	-5.73841	26	2		GO:0016601	Rac protein signal transduction	0.00272196	-5.9064	23	2		GO:0045926	negative regulation of growth	0.000755324	-7.18836	262	5		GO:1904207	regulation of chemokine (C-C motif) ligand 2 secretion	0.00503907	-5.29053	2	1		GO:0003279	cardiac septum development	0.00517956	-5.26304	120	3		GO:0051414	response to cortisol	0.00239439	-6.03463	1	1
GO:0010604	positive regulation of macromolecule metabolic process	0.0032223	-5.73766	3032	19		GO:0051969	regulation of transmission of nerve impulse	0.00272196	-5.9064	23	2		GO:0019432	triglyceride biosynthetic process	0.000756425	-7.18691	15	2		GO:0032762	mast cell cytokine production	0.00503907	-5.29053	2	1		GO:1902679	negative regulation of RNA biosynthetic process	0.005184	-5.26218	1127	9		GO:0071228	cellular response to tumor cell	0.00239439	-6.03463	1	1
GO:0045403	negative regulation of interleukin-4 biosynthetic process	0.00324953	-5.72924	1	1		GO:0032024	positive regulation of insulin secretion	0.00280651	-5.87581	83	3		GO:0000722	telomere maintenance via recombination	0.000756425	-7.18691	15	2		GO:0036216	cellular response to stem cell factor stimulus	0.00503907	-5.29053	2	1		GO:0043647	inositol phosphate metabolic process	0.00519475	-5.26011	37	2		GO:0072366	regulation of cellular ketone metabolic process by positive regulation of transcription from RNA polymerase II promoter	0.00239439	-6.03463	1	1
GO:0036371	protein localization to T-tubule	0.00324953	-5.72924	1	1		GO:0010575	positive regulation of vascular endothelial growth factor production	0.00296293	-5.82158	24	2		GO:0044281	small molecule metabolic process	0.000782264	-7.15332	1525	12		GO:0002842	positive regulation of T cell mediated immune response to tumor cell	0.00503907	-5.29053	2	1		GO:0003230	cardiac atrium development	0.00519475	-5.26011	37	2		GO:0034031	ribonucleoside bisphosphate catabolic process	0.00239439	-6.03463	1	1
GO:0036309	protein localization to M-band	0.00324953	-5.72924	1	1		GO:0034654	nucleobase-containing compound biosynthetic process	0.00299111	-5.81211	2239	16		GO:0043009	chordate embryonic development	0.000784755	-7.15014	725	8		GO:0036017	response to erythropoietin	0.00503907	-5.29053	2	1		GO:0008015	blood circulation	0.00531246	-5.2377	386	5		GO:0008299	isoprenoid biosynthetic process	0.00250425	-5.98977	31	2
GO:0046355	mannan catabolic process	0.00324953	-5.72924	1	1		GO:0050796	regulation of insulin secretion	0.00300217	-5.80842	176	4		GO:0006641	triglyceride metabolic process	0.000790783	-7.14249	66	3		GO:1904341	regulation of colon smooth muscle contraction	0.00503907	-5.29053	2	1		GO:0010468	regulation of gene expression	0.00540122	-5.22113	4125	21		GO:0006195	purine nucleotide catabolic process	0.0026671	-5.92676	32	2
GO:1904145	negative regulation of meiotic cell cycle process involved in oocyte maturation	0.00324953	-5.72924	1	1		GO:0030154	cell differentiation	0.00317773	-5.75159	3591	22		GO:0046890	regulation of lipid biosynthetic process	0.000824757	-7.10042	153	4		GO:1904209	positive regulation of chemokine (C-C motif) ligand 2 secretion	0.00503907	-5.29053	2	1		GO:0045214	sarcomere organization	0.0054731	-5.20791	38	2		GO:0006695	cholesterol biosynthetic process	0.0026671	-5.92676	32	2
GO:0010412	mannan metabolic process	0.00324953	-5.72924	1	1		GO:0030030	cell projection organization	0.00335686	-5.69675	1079	10		GO:0008610	lipid biosynthetic process	0.00084583	-7.07519	406	6		GO:0032571	response to vitamin K	0.00503907	-5.29053	2	1		GO:2000112	regulation of cellular macromolecule biosynthetic process	0.0055041	-5.20226	3583	19		GO:0007595	lactation	0.00283483	-5.86577	33	2
GO:0006683	galactosylceramide catabolic process	0.00324953	-5.72924	1	1		GO:1903717	response to ammonia	0.0033778	-5.69053	1	1		GO:0009792	embryo development ending in birth or egg hatching	0.000911663	-7.00024	742	8		GO:0038109	Kit signaling pathway	0.00503907	-5.29053	2	1		GO:0045934	negative regulation of nucleobase-containing compound metabolic process	0.00551392	-5.20048	1353	10		GO:0008610	lipid biosynthetic process	0.00284148	-5.86343	406	5
GO:0099149	regulation of postsynaptic neurotransmitter receptor internalization	0.00324953	-5.72924	1	1		GO:0045112	integrin biosynthetic process	0.0033778	-5.69053	1	1		GO:0042445	hormone metabolic process	0.00092963	-6.98072	158	4		GO:0002876	positive regulation of chronic inflammatory response to antigenic stimulus	0.00503907	-5.29053	2	1		GO:0003013	circulatory system process	0.00560498	-5.1841	391	5		GO:0043434	response to peptide hormone	0.00294222	-5.82859	248	4
GO:1903353	regulation of nucleus organization	0.00324953	-5.72924	1	1		GO:0048176	regulation of hepatocyte growth factor biosynthetic process	0.0033778	-5.69053	1	1		GO:0002684	positive regulation of immune system process	0.000931214	-6.97902	931	9		GO:0036018	cellular response to erythropoietin	0.00503907	-5.29053	2	1		GO:0031076	embryonic camera-type eye development	0.00575817	-5.15714	39	2		GO:0009725	response to hormone	0.00296788	-5.81991	597	6
GO:0061886	negative regulation of mini excitatory postsynaptic potential	0.00324953	-5.72924	1	1		GO:0032686	negative regulation of hepatocyte growth factor production	0.0033778	-5.69053	1	1		GO:0042659	regulation of cell fate specification	0.0009763	-6.93174	17	2		GO:0060374	mast cell differentiation	0.00503907	-5.29053	2	1		GO:0045839	negative regulation of mitotic nuclear division	0.00575817	-5.15714	39	2		GO:1902653	secondary alcohol biosynthetic process	0.00300739	-5.80668	34	2
GO:0000416	positive regulation of histone H3-K36 methylation	0.00324953	-5.72924	1	1		GO:1903718	cellular response to ammonia	0.0033778	-5.69053	1	1		GO:0031323	regulation of cellular metabolic process	0.000999302	-6.90845	5613	27		GO:1904343	positive regulation of colon smooth muscle contraction	0.00503907	-5.29053	2	1		GO:0021983	pituitary gland development	0.00575817	-5.15714	39	2		GO:0044249	cellular biosynthetic process	0.00300741	-5.80668	3548	17
GO:0090152	establishment of protein localization to mitochondrial membrane involved in mitochondrial fission	0.00324953	-5.72924	1	1		GO:0034462	small-subunit processome assembly	0.0033778	-5.69053	1	1		GO:0033993	response to lipid	0.00101082	-6.89699	754	8		GO:0071307	cellular response to vitamin K	0.00503907	-5.29053	2	1		GO:1990911	response to psychosocial stress	0.00580662	-5.14876	2	1		GO:1901135	carbohydrate derivative metabolic process	0.00308649	-5.78072	810	7
GO:0060377	negative regulation of mast cell differentiation	0.00324953	-5.72924	1	1		GO:0000967	rRNA 5'-end processing	0.0033778	-5.69053	1	1		GO:0019752	carboxylic acid metabolic process	0.00102816	-6.87999	756	8		GO:0046710	GDP metabolic process	0.00503907	-5.29053	2	1		GO:0072135	kidney mesenchymal cell proliferation	0.00580662	-5.14876	2	1		GO:0032870	cellular response to hormone stimulus	0.00335238	-5.69808	422	5
GO:0019391	glucuronoside catabolic process	0.00324953	-5.72924	1	1		GO:0070409	carbamoyl phosphate biosynthetic process	0.0033778	-5.69053	1	1		GO:0042221	response to chemical	0.00108834	-6.8231	3600	20		GO:0097089	methyl-branched fatty acid metabolic process	0.00503907	-5.29053	2	1		GO:0061325	cell proliferation involved in outflow tract morphogenesis	0.00580662	-5.14876	2	1		GO:0006110	regulation of glycolytic process	0.00336695	-5.69375	36	2
GO:0032673	regulation of interleukin-4 production	0.00372927	-5.59154	28	2		GO:0055111	ingression involved in gastrulation with mouth forming second	0.0033778	-5.69053	1	1		GO:0046463	acylglycerol biosynthetic process	0.0010964	-6.81572	18	2		GO:0036215	response to stem cell factor	0.00503907	-5.29053	2	1		GO:2000775	histone H3-S10 phosphorylation involved in chromosome condensation	0.00580662	-5.14876	2	1		GO:0032787	monocarboxylic acid metabolic process	0.0036313	-5.61816	430	5
GO:0021511	spinal cord patterning	0.00372927	-5.59154	28	2		GO:0051939	gamma-aminobutyric acid import	0.0033778	-5.69053	1	1		GO:0046460	neutral lipid biosynthetic process	0.0010964	-6.81572	18	2		GO:1904708	regulation of granulosa cell apoptotic process	0.00503907	-5.29053	2	1		GO:0021985	neurohypophysis development	0.00580662	-5.14876	2	1		GO:0034655	nucleobase-containing compound catabolic process	0.00367867	-5.60521	264	4
GO:0009887	animal organ morphogenesis	0.00407765	-5.50224	968	9		GO:0097026	dendritic cell dendrite assembly	0.0033778	-5.69053	1	1		GO:0006631	fatty acid metabolic process	0.00109986	-6.81257	285	5		GO:0097324	melanocyte migration	0.00503907	-5.29053	2	1		GO:0060577	pulmonary vein morphogenesis	0.00580662	-5.14876	2	1		GO:0046394	carboxylic acid biosynthetic process	0.00367867	-5.60521	264	4
GO:0021510	spinal cord development	0.00413545	-5.48816	99	3		GO:0000472	endonucleolytic cleavage to generate mature 5'-end of SSU-rRNA from (SSU-rRNA, 5.8S rRNA, LSU-rRNA)	0.0033778	-5.69053	1	1		GO:0009617	response to bacterium	0.00109992	-6.81252	764	8		GO:0045041	protein import into mitochondrial intermembrane space	0.00503907	-5.29053	2	1		GO:0021539	subthalamus development	0.00580662	-5.14876	2	1		GO:0016053	organic acid biosynthetic process	0.00372848	-5.59176	265	4
GO:0051240	positive regulation of multicellular organismal process	0.00414576	-5.48567	1759	13		GO:0070408	carbamoyl phosphate metabolic process	0.0033778	-5.69053	1	1		GO:0060420	regulation of heart growth	0.00110293	-6.80978	74	3		GO:0038162	erythropoietin-mediated signaling pathway	0.00503907	-5.29053	2	1		GO:0045872	positive regulation of rhodopsin gene expression	0.00580662	-5.14876	2	1		GO:0030811	regulation of nucleotide catabolic process	0.00374559	-5.58718	38	2
GO:0032467	positive regulation of cytokinesis	0.0045588	-5.3907	31	2		GO:0080164	regulation of nitric oxide metabolic process	0.0033778	-5.69053	1	1		GO:0032787	monocarboxylic acid metabolic process	0.00113702	-6.77934	430	6		GO:0009153	purine deoxyribonucleotide biosynthetic process	0.00503907	-5.29053	2	1		GO:1905069	allantois development	0.00580662	-5.14876	2	1		GO:0009069	serine family amino acid metabolic process	0.00374559	-5.58718	38	2
GO:0051247	positive regulation of protein metabolic process	0.00458725	-5.38447	1572	12		GO:0032646	regulation of hepatocyte growth factor production	0.0033778	-5.69053	1	1		GO:0009889	regulation of biosynthetic process	0.00116507	-6.75497	3898	21		GO:0046381	CMP-N-acetylneuraminate metabolic process	0.00503907	-5.29053	2	1		GO:0072136	metanephric mesenchymal cell proliferation involved in metanephros development	0.00580662	-5.14876	2	1		GO:0048008	platelet-derived growth factor receptor signaling pathway	0.00374559	-5.58718	38	2
GO:1901135	carbohydrate derivative metabolic process	0.00473068	-5.35369	810	8		GO:1905453	regulation of myeloid progenitor cell differentiation	0.0033778	-5.69053	1	1		GO:0007389	pattern specification process	0.00122059	-6.70842	436	6		GO:0044282	small molecule catabolic process	0.00512657	-5.27332	275	4		GO:0072134	nephrogenic mesenchyme morphogenesis	0.00580662	-5.14876	2	1		GO:0006732	coenzyme metabolic process	0.00377874	-5.57836	266	4
GO:0032649	regulation of interferon-gamma production	0.00474607	-5.35044	104	3		GO:0048178	negative regulation of hepatocyte growth factor biosynthetic process	0.0033778	-5.69053	1	1		GO:0010628	positive regulation of gene expression	0.00133325	-6.62014	1853	13		GO:0072523	purine-containing compound catabolic process	0.00552899	-5.19775	44	2		GO:0071363	cellular response to growth factor stimulus	0.00603343	-5.11044	398	5		GO:1901576	organic substance biosynthetic process	0.00383446	-5.56373	3630	17
GO:0007409	axonogenesis	0.00489328	-5.31989	338	5		GO:0051224	negative regulation of protein transport	0.0035197	-5.64938	184	4		GO:0009404	toxin metabolic process	0.00135675	-6.60266	20	2		GO:0007565	female pregnancy	0.00611522	-5.09697	147	3		GO:0031323	regulation of cellular metabolic process	0.00617448	-5.08733	5613	26		GO:0016126	sterol biosynthetic process	0.00414314	-5.4863	40	2
GO:0021953	central nervous system neuron differentiation	0.00489495	-5.31955	210	4		GO:0019222	regulation of metabolic process	0.00354483	-5.64226	6098	32		GO:0001556	oocyte maturation	0.00135675	-6.60266	20	2		GO:1904036	negative regulation of epithelial cell apoptotic process	0.00628749	-5.06919	47	2		GO:0007080	mitotic metaphase plate congression	0.00634829	-5.05957	41	2		GO:1901575	organic substance catabolic process	0.00416628	-5.48073	1334	9
GO:0051173	positive regulation of nitrogen compound metabolic process	0.00491065	-5.31635	2913	18		GO:0051957	positive regulation of amino acid transport	0.00374345	-5.58775	27	2		GO:0006312	mitotic recombination	0.00135675	-6.60266	20	2		GO:0009056	catabolic process	0.00633736	-5.06129	1601	10		GO:0003197	endocardial cushion development	0.00665327	-5.01265	42	2		GO:0044282	small molecule catabolic process	0.00425203	-5.46036	275	4
GO:0044238	primary metabolic process	0.00505684	-5.28701	7618	36		GO:0006928	movement of cell or subcellular component	0.00377381	-5.57967	1282	11		GO:0000724	double-strand break repair via homologous recombination	0.00138168	-6.58446	80	3		GO:1901652	response to peptide	0.00639784	-5.05179	293	4		GO:0048856	anatomical structure development	0.00669624	-5.00621	5058	24		GO:1901360	organic cyclic compound metabolic process	0.0043432	-5.43914	3998	18
GO:0048699	generation of neurons	0.00522315	-5.25465	1598	12		GO:1904950	negative regulation of establishment of protein localization	0.00379989	-5.57278	188	4		GO:0000725	recombinational repair	0.00138168	-6.58446	80	3		GO:0030518	intracellular steroid hormone receptor signaling pathway	0.00655028	-5.02825	48	2		GO:0060255	regulation of macromolecule metabolic process	0.00684351	-4.98445	5655	26		GO:0010907	positive regulation of glucose metabolic process	0.00434894	-5.43782	41	2
GO:0048814	regulation of dendrite morphogenesis	0.00540847	-5.21979	109	3		GO:1903532	positive regulation of secretion by cell	0.00383098	-5.56463	442	6		GO:0043436	oxoacid metabolic process	0.00143961	-6.54338	797	8		GO:0043086	negative regulation of catalytic activity	0.00667397	-5.00954	669	6		GO:0070848	response to growth factor	0.00688965	-4.97773	411	5		GO:0097532	stress response to acid chemical	0.00478315	-5.34266	2	1
GO:2000026	regulation of multicellular organismal development	0.00578173	-5.15305	2047	14		GO:0050708	regulation of protein secretion	0.00400239	-5.52086	446	6		GO:0042127	regulation of cell proliferation	0.00145376	-6.5336	1638	12		GO:0009179	purine ribonucleoside diphosphate metabolic process	0.00709065	-4.94898	50	2		GO:0048468	cell development	0.00733563	-4.91501	1639	11		GO:0097533	cellular stress response to acid chemical	0.00478315	-5.34266	2	1
GO:2000171	negative regulation of dendrite development	0.00578459	-5.15256	35	2		GO:0031645	negative regulation of neurological system process	0.00402262	-5.51582	28	2		GO:0010866	regulation of triglyceride biosynthetic process	0.00149693	-6.50434	21	2		GO:0009135	purine nucleoside diphosphate metabolic process	0.00709065	-4.94898	50	2		GO:0001764	neuron migration	0.00746589	-4.89741	137	3		GO:0034287	detection of monosaccharide stimulus	0.00478315	-5.34266	2	1
GO:1901381	positive regulation of potassium ion transmembrane transport	0.00578459	-5.15256	35	2		GO:1902745	positive regulation of lamellipodium organization	0.00402262	-5.51582	28	2		GO:0046889	positive regulation of lipid biosynthetic process	0.00153618	-6.47846	83	3		GO:0044270	cellular nitrogen compound catabolic process	0.00718735	-4.93543	303	4		GO:0055002	striated muscle cell development	0.00746589	-4.89741	137	3		GO:0070329	tRNA seleno-modification	0.00478315	-5.34266	2	1
GO:0086004	regulation of cardiac muscle cell contraction	0.00611204	-5.0975	36	2		GO:0019438	aromatic compound biosynthetic process	0.00416253	-5.48163	2315	16		GO:0043901	negative regulation of multi-organism process	0.00156656	-6.45887	182	4		GO:0044283	small molecule biosynthetic process	0.00718939	-4.93515	480	5		GO:0072132	mesenchyme morphogenesis	0.00760736	-4.87864	45	2		GO:0009730	detection of carbohydrate stimulus	0.00478315	-5.34266	2	1
GO:0009620	response to fungus	0.00611204	-5.0975	36	2		GO:0022008	neurogenesis	0.00424521	-5.46196	1694	13		GO:0001776	leukocyte homeostasis	0.00158998	-6.44403	84	3		GO:0002874	regulation of chronic inflammatory response to antigenic stimulus	0.00754923	-4.88631	3	1		GO:0003206	cardiac chamber morphogenesis	0.00792195	-4.83812	140	3		GO:0003169	coronary vein morphogenesis	0.00478315	-5.34266	2	1
GO:1902229	regulation of intrinsic apoptotic signaling pathway in response to DNA damage	0.00611204	-5.0975	36	2		GO:0048869	cellular developmental process	0.0049161	-5.31524	3720	22		GO:0051149	positive regulation of muscle cell differentiation	0.00158998	-6.44403	84	3		GO:0070292	N-acylphosphatidylethanolamine metabolic process	0.00754923	-4.88631	3	1		GO:0007420	brain development	0.00793116	-4.83696	600	6		GO:1902767	isoprenoid biosynthetic process via mevalonate	0.00478315	-5.34266	2	1
GO:0060612	adipose tissue development	0.00611204	-5.0975	36	2		GO:0010574	regulation of vascular endothelial growth factor production	0.00491616	-5.31523	31	2		GO:0006796	phosphate-containing compound metabolic process	0.00161213	-6.4302	1658	12		GO:0046066	dGDP metabolic process	0.00754923	-4.88631	3	1		GO:0003170	heart valve development	0.00793832	-4.83605	46	2		GO:0016260	selenocysteine biosynthetic process	0.00478315	-5.34266	2	1
GO:0051241	negative regulation of multicellular organismal process	0.00612183	-5.09589	1224	10		GO:0044281	small molecule metabolic process	0.00496384	-5.30558	1525	12		GO:0007063	regulation of sister chromatid cohesion	0.00164372	-6.41079	22	2		GO:0090234	regulation of kinetochore assembly	0.00754923	-4.88631	3	1		GO:0051253	negative regulation of RNA metabolic process	0.00809761	-4.81619	1209	9		GO:0072369	regulation of lipid transport by positive regulation of transcription from RNA polymerase II promoter	0.00478315	-5.34266	2	1
GO:0061564	axon development	0.0064337	-5.04621	361	5		GO:0031324	negative regulation of cellular metabolic process	0.00497888	-5.30255	2358	16		GO:0006639	acylglycerol metabolic process	0.00164495	-6.41004	85	3		GO:0034436	glycoprotein transport	0.00754923	-4.88631	3	1		GO:0099601	regulation of neurotransmitter receptor activity	0.00827568	-4.79443	47	2		GO:0009732	detection of hexose stimulus	0.00478315	-5.34266	2	1
GO:0021884	forebrain neuron development	0.00644778	-5.04402	37	2		GO:0051952	regulation of amine transport	0.00500973	-5.29637	102	3		GO:0019216	regulation of lipid metabolic process	0.00166278	-6.39927	313	5		GO:0009182	purine deoxyribonucleoside diphosphate metabolic process	0.00754923	-4.88631	3	1		GO:0035113	embryonic appendage morphogenesis	0.00839414	-4.78022	143	3		GO:0072364	regulation of cellular ketone metabolic process by regulation of transcription from RNA polymerase II promoter	0.00478315	-5.34266	2	1
GO:0033292	T-tubule organization	0.00648864	-5.0377	2	1		GO:0120039	plasma membrane bounded cell projection morphogenesis	0.00504885	-5.28859	468	6		GO:0006629	lipid metabolic process	0.00169764	-6.37852	1015	9		GO:0017187	peptidyl-glutamic acid carboxylation	0.00754923	-4.88631	3	1		GO:0030326	embryonic limb morphogenesis	0.00839414	-4.78022	143	3		GO:0019452	L-cysteine catabolic process to taurine	0.00478315	-5.34266	2	1
GO:0002572	pro-T cell differentiation	0.00648864	-5.0377	2	1		GO:0016477	cell migration	0.00512521	-5.27358	789	8		GO:0006638	neutral lipid metabolic process	0.00175844	-6.34333	87	3		GO:1904349	positive regulation of small intestine smooth muscle contraction	0.00754923	-4.88631	3	1		GO:0006355	regulation of transcription, DNA-templated	0.00852543	-4.7647	3188	17		GO:0060816	random inactivation of X chromosome	0.00478315	-5.34266	2	1
GO:0010045	response to nickel cation	0.00648864	-5.0377	2	1		GO:0048858	cell projection morphogenesis	0.00531238	-5.23772	473	6		GO:0010557	positive regulation of macromolecule biosynthetic process	0.00189521	-6.26842	1690	12		GO:0060748	tertiary branching involved in mammary gland duct morphogenesis	0.00754923	-4.88631	3	1		GO:1903506	regulation of nucleic acid-templated transcription	0.0085779	-4.75857	3190	17		GO:0010142	farnesyl diphosphate biosynthetic process, mevalonate pathway	0.00478315	-5.34266	2	1
GO:0061518	microglial cell proliferation	0.00648864	-5.0377	2	1		GO:0010591	regulation of lamellipodium assembly	0.00555792	-5.19253	33	2		GO:0010033	response to organic substance	0.00190503	-6.26326	2680	16		GO:0046700	heterocycle catabolic process	0.00769071	-4.86774	309	4		GO:0035993	deltoid tuberosity development	0.00869746	-4.74472	3	1		GO:0046356	acetyl-CoA catabolic process	0.00478315	-5.34266	2	1
GO:1901898	negative regulation of relaxation of cardiac muscle	0.00648864	-5.0377	2	1		GO:0007409	axonogenesis	0.00576439	-5.15606	338	5		GO:0055024	regulation of cardiac muscle tissue development	0.00193765	-6.24628	90	3		GO:0007566	embryo implantation	0.00793776	-4.83612	53	2		GO:0045226	extracellular polysaccharide biosynthetic process	0.00869746	-4.74472	3	1		GO:0072363	regulation of glycolytic process by positive regulation of transcription from RNA polymerase II promoter	0.00478315	-5.34266	2	1
GO:0072382	minus-end-directed vesicle transport along microtubule	0.00648864	-5.0377	2	1		GO:0001817	regulation of cytokine production	0.00578369	-5.15271	638	7		GO:2000727	positive regulation of cardiac muscle cell differentiation	0.00195701	-6.23634	24	2		GO:0009185	ribonucleoside diphosphate metabolic process	0.00822979	-4.8	54	2		GO:0051132	NK T cell activation	0.00869746	-4.74472	3	1		GO:0051594	detection of glucose	0.00478315	-5.34266	2	1
GO:0061884	regulation of mini excitatory postsynaptic potential	0.00648864	-5.0377	2	1		GO:0051240	positive regulation of multicellular organismal process	0.00581411	-5.14747	1759	13		GO:0008406	gonad development	0.00205284	-6.18853	196	4		GO:0009719	response to endogenous stimulus	0.00829467	-4.79214	1158	8		GO:0070487	monocyte aggregation	0.00869746	-4.74472	3	1		GO:0038190	VEGF-activated neuropilin signaling pathway	0.00478315	-5.34266	2	1
GO:0051389	inactivation of MAPKK activity	0.00648864	-5.0377	2	1		GO:0002861	regulation of inflammatory response to antigenic stimulus	0.00589242	-5.13409	34	2		GO:0006082	organic acid metabolic process	0.00210882	-6.16163	847	8		GO:0042113	B cell activation	0.00839521	-4.78009	165	3		GO:0021502	neural fold elevation formation	0.00869746	-4.74472	3	1		GO:0097089	methyl-branched fatty acid metabolic process	0.00478315	-5.34266	2	1
GO:2000170	positive regulation of peptidyl-cysteine S-nitrosylation	0.00648864	-5.0377	2	1		GO:0002791	regulation of peptide secretion	0.00598599	-5.11833	485	6		GO:0045648	positive regulation of erythrocyte differentiation	0.00212344	-6.15472	25	2		GO:0030162	regulation of proteolysis	0.00848022	-4.77002	704	6		GO:0045218	zonula adherens maintenance	0.00869746	-4.74472	3	1		GO:0006631	fatty acid metabolic process	0.00482328	-5.3343	285	4
GO:0070086	ubiquitin-dependent endocytosis	0.00648864	-5.0377	2	1		GO:0032879	regulation of localization	0.00608355	-5.10217	2629	17		GO:0008285	negative regulation of cell proliferation	0.00218315	-6.12699	663	7		GO:0046939	nucleotide phosphorylation	0.00852659	-4.76457	55	2		GO:0002074	extraocular skeletal muscle development	0.00869746	-4.74472	3	1		GO:0090311	regulation of protein deacetylation	0.00499421	-5.29948	44	2
GO:0051935	glutamate reuptake	0.00648864	-5.0377	2	1		GO:0048519	negative regulation of biological process	0.00617299	-5.08757	5020	27		GO:0006725	cellular aromatic compound metabolic process	0.00220462	-6.1172	3810	20		GO:0014911	positive regulation of smooth muscle cell migration	0.00944546	-4.66222	58	2		GO:1900625	positive regulation of monocyte aggregation	0.00869746	-4.74472	3	1		GO:0072523	purine-containing compound catabolic process	0.00499421	-5.29948	44	2
